# Supplementary material for: Cortical Cyclin A controls spindle orientation during asymmetric cell divisions in Drosophila
Source: Nat Commun. 2022 May 17;13:2723. doi: 10.1038/s41467-022-30182-1 (PMC9114397; doi:10.1038/s41467-022-30182-1)
Supplement: Supplementary file 15 — Source Data [file 41467_2022_30182_MOESM15_ESM.xlsx]

## Sheet: Description
	Source data containing raw data for figure 2, 4, 5, 6 , supplementary figures 7 and 8 and uncropped scan of western blot shown in figure 2
	Cortical Cyclin A controls spindle orientation during asymmetric cell divisions in Drosophila
	Pénélope Darnat1, Angélique Burg1, Jérémy Sallé2, Jérôme Lacoste1, Sophie Louvet-Vallée1, Michel Gho1#* and Agnès Audibert1 #*
	1 Sorbonne Université, CNRS, Laboratoire de Biologie du Développement - Institut de Biologie Paris Seine (LBD-IBPS), Cell cycle and cell determination Team, F-75005 Paris, France.
	2 Institut Jacques Monod, Université Paris Diderot/CNRS, Cellular Spatial Organization Team, F-75005 Paris, France.

## Sheet: Figure 2
Figure 2d							Figure 2g							Figure 2j							Figure 2k							Figure 2l
				Normalized						Normalized
x	Fz	CycA	x	Fz	CycA		x	Dsh	CycA	x	Dsh	CycA					Normalized
0	34.799	11.288	0	0.150539	0.0685409		0	121	184	0	0.738616	0.826001		x	Dsh	Fz	x	Dsh	Fz
0.02986	37.237	11.384	0.02986	0.161085	0.0722927		0.0216	106	169	0.0216	0.647052	0.758664		0	18.375	25.875	0	0.0869728	0.10397
0.05973	37.867	14.166	0.05973	0.163811	0.0899594		0.04319	105	158	0.04319	0.640947	0.709284		0.02769	19.236	26.987	0.02769	0.0910481	0.108438
0.08959	39.778	18.65	0.08959	0.172078	0.118435		0.06479	94	146	0.06479	0.573801	0.655414		0.05538	21.342	29.714	0.05538	0.101016	0.119396
0.11946	47.09	23.078	0.11946	0.203709	0.146554		0.08638	84	126	0.08638	0.512758	0.565631		0.08307	29.36	40.219	0.08307	0.138967	0.161606
0.14932	54.148	21.864	0.14932	0.234242	0.138845		0.10798	92	133	0.10798	0.561592	0.597055		0.11076	46.606	66.892	0.11076	0.220596	0.268783
0.17918	57.033	17.169	0.17918	0.246722	0.10903		0.12957	87	110	0.12957	0.531071	0.493805		0.13846	52.003	85.552	0.13846	0.246141	0.343762
0.20905	48.425	14.372	0.20905	0.209484	0.0912676		0.15117	84	94	0.15117	0.512758	0.421979		0.16615	32.457	78.355	0.16615	0.153626	0.314843
0.23891	38.089	13.278	0.23891	0.164771	0.0843203		0.17276	108	117	0.17276	0.65926	0.525229		0.19384	39.563	113.318	0.19384	0.18726	0.45533
0.26878	33.322	12.521	0.26878	0.144149	0.0795131		0.19436	109	114	0.19436	0.665364	0.511762		0.22153	41.86	143.075	0.22153	0.198132	0.574899
0.29864	32.359	13.238	0.29864	0.139983	0.0840663		0.21595	139	145	0.21595	0.848492	0.650925		0.24922	73.745	163.308	0.24922	0.349051	0.656198
0.3285	36.526	16.588	0.3285	0.15801	0.10534		0.23755	132	137	0.23755	0.805762	0.615012		0.27691	144.459	212.919	0.27691	0.683755	0.855543
0.35837	46.952	23.665	0.35837	0.203112	0.150282		0.25914	118	123	0.25914	0.720303	0.552164		0.3046	197.865	235.083	0.3046	0.936537	0.944602
0.38823	62.988	29.25	0.38823	0.272483	0.185748		0.28074	139	146	0.28074	0.848492	0.655414		0.33229	211.273	240.884	0.33229	1	0.967911
0.4181	71.512	27.949	0.4181	0.309357	0.177487		0.30233	118	124	0.30233	0.720303	0.556653		0.35998	157.104	203.285	0.35998	0.743607	0.816832
0.44796	73.563	23.421	0.44796	0.31823	0.148732		0.32393	133	144	0.32393	0.811867	0.646436		0.38767	115.949	174.871	0.38767	0.548811	0.70266
0.47782	85.41	19.503	0.47782	0.36948	0.123851		0.34552	110	120	0.34552	0.671469	0.538696		0.41537	64.433	163.496	0.41537	0.304975	0.656953
0.50769	107.634	17.863	0.50769	0.465619	0.113437		0.36712	93	104	0.36712	0.567696	0.46687		0.44306	44.257	184.725	0.44306	0.209478	0.742255
0.53755	119.781	19.961	0.53755	0.518167	0.12676		0.38871	92	108	0.38871	0.561592	0.484827		0.47075	45.059	165.758	0.47075	0.213274	0.666043
0.56742	115.519	24.175	0.56742	0.49973	0.15352		0.41031	82	101	0.41031	0.500549	0.453403		0.49844	67.762	122.64	0.49844	0.320732	0.492787
0.59728	103.611	27.83	0.59728	0.448216	0.176731		0.4319	76	100	0.4319	0.463924	0.448914		0.52613	100.293	118.297	0.52613	0.474708	0.475337
0.62714	100.159	30.956	0.62714	0.433283	0.196582		0.4535	73	104	0.4535	0.445611	0.46687		0.55382	104.426	127.672	0.55382	0.49427	0.513007
0.65701	106.216	35.231	0.65701	0.459485	0.22373		0.47509	73	118	0.47509	0.445611	0.529718		0.58151	83.822	116.536	0.58151	0.396747	0.468261
0.68687	113.381	39.049	0.68687	0.490481	0.247976		0.49669	70	113	0.49669	0.427298	0.507272		0.6092	38.112	81.14	0.6092	0.180392	0.326034
0.71674	119.687	36.104	0.71674	0.51776	0.229274		0.51828	77	132	0.51828	0.470028	0.592566		0.63689	14.641	44.361	0.63689	0.069299	0.17825
0.7466	115.028	30.802	0.7466	0.497606	0.195604		0.53988	77	132	0.53988	0.470028	0.592566		0.66459	7.024	48.714	0.66459	0.0332461	0.195741
0.77646	99.088	30.298	0.77646	0.42865	0.192404		0.56147	85	147	0.56147	0.518862	0.659903		0.69228	13.013	68.759	0.69228	0.0615933	0.276285
0.80633	85.917	32.222	0.80633	0.371673	0.204622		0.58307	89	155	0.58307	0.543279	0.695816		0.71997	27.317	108.771	0.71997	0.129297	0.43706
0.83619	75.865	32.73	0.83619	0.328188	0.207848		0.60466	89	148	0.60466	0.543279	0.664392		0.74766	75.708	200.658	0.74766	0.358342	0.806276
0.86606	68.146	31.956	0.86606	0.294796	0.202933		0.62626	82	137	0.62626	0.500549	0.615012		0.77535	118.227	248.87	0.77535	0.559594	1
0.89592	68.13	32.781	0.89592	0.294727	0.208172		0.64785	80	138	0.64785	0.488341	0.619501		0.80304	126.118	232.641	0.80304	0.596943	0.934789
0.92578	73.557	34.009	0.92578	0.318204	0.21597		0.66945	77	135	0.66945	0.470028	0.606033		0.83073	81.985	134.271	0.83073	0.388052	0.539523
0.95565	75.45	31.746	0.95565	0.326393	0.201599		0.69104	71	125	0.69104	0.433403	0.561142		0.85842	33.518	50.039	0.85842	0.158648	0.201065
0.98551	69.32	26.034	0.98551	0.299875	0.165326		0.71264	73	127	0.71264	0.445611	0.57012		0.88611	11.413	33.361	0.88611	0.0540202	0.13405
1.01538	58.634	20.698	1.01538	0.253648	0.13144		0.73423	71	108	0.73423	0.433403	0.484827		0.9138	8.796	36.364	0.9138	0.0416333	0.146116
1.04524	51.091	18.818	1.04524	0.221017	0.119501		0.75583	75	98	0.75583	0.45782	0.439935		0.9415	17.492	40.031	0.9415	0.0827934	0.160851
1.0751	48.702	19.16	1.0751	0.210683	0.121673		0.77742	84	102	0.77742	0.512758	0.457892		0.96919	30.682	63.057	0.96919	0.145224	0.253373
1.10497	52.246	21.256	1.10497	0.226014	0.134984		0.79902	99	114	0.79902	0.604322	0.511762		0.99688	40.78	76.931	0.99688	0.19302	0.309121
1.13483	61.96	24.16	1.13483	0.268036	0.153425		0.82061	119	135	0.82061	0.726407	0.606033		1.02457	31.635	63.553	1.02457	0.149735	0.255366
1.1647	82.906	29.886	1.1647	0.358647	0.189787		0.84221	139.799	161.663	0.84221	0.85337	0.725727		1.05226	24.576	53.26	1.05226	0.116323	0.214007
1.19456	119.005	39.061	1.19456	0.51481	0.248052		0.8638	149.66	184.22	0.8638	0.913564	0.826989		1.07995	35.372	55.331	1.07995	0.167423	0.222329
1.22442	155.844	47.656	1.22442	0.674174	0.302634		0.8854	159.4	201.28	0.8854	0.973019	0.903573		1.10764	31.56	48.019	1.10764	0.14938	0.192948
1.25429	174.365	50.515	1.25429	0.754295	0.320789		0.90699	146	195	0.90699	0.891222	0.875382		1.13533	22.875	42.395	1.13533	0.108272	0.17035
1.28415	157.579	51.167	1.28415	0.681679	0.32493		0.92859	129	168	0.92859	0.78745	0.754175		1.16302	25.811	42.932	1.16302	0.122169	0.172508
1.31402	125.44	54.31	1.31402	0.542647	0.344889		0.95018	118	149	0.95018	0.720303	0.668881		1.19072	35.877	58.393	1.19072	0.169813	0.234633
1.34388	115.84	60.821	1.34388	0.501118	0.386236		0.97178	114	145	0.97178	0.695886	0.650925		1.21841	34.036	74.647	1.21841	0.1611	0.299944
1.37374	125.569	71.088	1.37374	0.543205	0.451436		0.99337	129	160	0.99337	0.78745	0.718262		1.2461	29.466	70.365	1.2461	0.139469	0.282738
1.40361	144.605	86.267	1.40361	0.625554	0.547828		1.01497	134	170	1.01497	0.817971	0.763153		1.27379	25.205	73.445	1.27379	0.119301	0.295114
1.43347	173.515	108.88	1.43347	0.750618	0.691429		1.03656	136	175	1.03656	0.830179	0.785599		1.30148	22.011	95.765	1.30148	0.104183	0.384799
1.46334	195.835	132.479	1.46334	0.847173	0.841291		1.05816	154	200	1.05816	0.940056	0.897827		1.32917	20.627	116.318	1.32917	0.097632	0.467385
1.4932	188.588	138.873	1.4932	0.815823	0.881896		1.07975	155	196	1.07975	0.94616	0.879871		1.35686	18.044	88.75	1.35686	0.0854061	0.356612
1.52306	164.461	122.439	1.52306	0.71145	0.777534		1.10135	152	184	1.10135	0.927848	0.826001		1.38455	16.191	56.317	1.38455	0.0766354	0.226291
1.55293	127.743	88.4	1.55293	0.55261	0.561373		1.12294	142	168	1.12294	0.866805	0.754175		1.41224	14.735	37.735	1.41224	0.0697439	0.151625
1.58279	91.64	53.687	1.58279	0.39643	0.340933		1.14454	124	148	1.14454	0.756928	0.664392		1.43993	16.657	48.066	1.43993	0.0788411	0.193137
1.61266	78.318	34.385	1.61266	0.3388	0.218358		1.16613	148	173	1.16613	0.903431	0.776621		1.46763	29.295	88.016	1.46763	0.138659	0.353663
1.64252	93.932	27.064	1.64252	0.406345	0.171867		1.18773	125	151	1.18773	0.763033	0.67786		1.49532	72.44	160.214	1.49532	0.342874	0.643766
1.67238	123.443	26.42	1.67238	0.534008	0.167777		1.20932	109	133	1.20932	0.665364	0.597055		1.52301	134.937	214.716	1.52301	0.638685	0.862764
1.70225	150.078	31.88	1.70225	0.64923	0.20245		1.23092	120	149	1.23092	0.732511	0.668881		1.5507	129.966	200.352	1.5507	0.615157	0.805047
1.73211	170.175	40.489	1.73211	0.736169	0.25712		1.25251	106	135	1.25251	0.647052	0.606033		1.57839	80.41	146.142	1.57839	0.380598	0.587222
1.76198	181.958	48.855	1.76198	0.787142	0.310248		1.27411	98	131	1.27411	0.598218	0.588077		1.60608	47.331	104.351	1.60608	0.224028	0.419299
1.79184	190.652	62.97	1.79184	0.824751	0.399883		1.2957	94	136	1.2957	0.573801	0.610523		1.63377	36.081	95.241	1.63377	0.170779	0.382694
1.8217	192.648	92.783	1.8217	0.833386	0.589207		1.3173	90	143	1.3173	0.549383	0.641946		1.66146	29.388	92.697	1.66146	0.1391	0.372472
1.85157	192.74	126.683	1.85157	0.833784	0.804485		1.33889	86	148	1.33889	0.524966	0.664392		1.68915	23.964	86.944	1.68915	0.113427	0.349355
1.88143	179.156	127.998	1.88143	0.77502	0.812835		1.36049	79	144	1.36049	0.482237	0.646436		1.71685	21.969	46.372	1.71685	0.103984	0.18633
1.9113	152.596	100.477	1.9113	0.660123	0.638067		1.38208	79	127	1.38208	0.482237	0.57012		1.74454	34.79	46.02	1.74454	0.164668	0.184916
1.94116	149.332	89.255	1.94116	0.646003	0.566803		1.40368	70	117	1.40368	0.427298	0.525229		1.77223	52.811	62.844	1.77223	0.249966	0.252517
1.97102	179.268	104.813	1.97102	0.775505	0.665602		1.42527	65.757	100.115	1.42527	0.401398	0.44943		1.79992	63.746	78.938	1.79992	0.301723	0.317186
2.00089	210.967	139.456	2.00089	0.912633	0.885598		1.44687	61.36	89.38	1.44687	0.374557	0.401239		1.82761	72.987	98.024	1.82761	0.345463	0.393876
2.03075	228.626	164.69	2.03075	0.989025	1.04584		1.46846	60	87	1.46846	0.366256	0.390555		1.8553	78.701	88.753	1.8553	0.372509	0.356624
2.06062	231.163	157.471	2.06062	1	1		1.49006	64.62	93.6	1.49006	0.394457	0.420183		1.88299	77.916	83.224	1.88299	0.368793	0.334408
2.09048	222.275	128.13	2.09048	0.961551	0.813674		1.51165	76.9	110.2	1.51165	0.469418	0.494703		1.91068	70.667	94.695	1.91068	0.334482	0.3805
2.12034	210.738	100.863	2.12034	0.911642	0.640518		1.53325	99.16	139.44	1.53325	0.605298	0.625965		1.93837	63.215	127.443	1.93837	0.29921	0.512087
2.15021	211.018	86.787	2.15021	0.912854	0.55113		1.55484	126.48	177.4	1.55484	0.772067	0.796373		1.96606	63.307	158.407	1.96606	0.299645	0.636505
2.18007	215.228	79.923	2.18007	0.931066	0.507541		1.57644	145.9	210.14	1.57644	0.890612	0.943347		1.99376	63.392	138.507	1.99376	0.300048	0.556544
2.20994	209.936	74.129	2.20994	0.908173	0.470747		1.59803	146.38	218.02	1.59803	0.893542	0.978721		2.02145	61.287	100.85	2.02145	0.290084	0.405232
2.2398	192.008	74.287	2.2398	0.830617	0.47175		1.61963	128.82	199.18	1.61963	0.786351	0.894146		2.04914	47.465	74.603	2.04914	0.224662	0.299767
2.26966	170.387	82.538	2.26966	0.737086	0.524147		1.64122	103.18	164.92	1.64122	0.629838	0.740348		2.07683	25.805	57.052	2.07683	0.122141	0.229244
2.29953	151.46	83.68	2.29953	0.655209	0.531399		1.66282	96.82	154.82	1.66282	0.591015	0.695008		2.10452	11.366	58.903	2.10452	0.0537977	0.236682
2.32939	128.4	71.07	2.32939	0.555452	0.451321		1.68441	78	124	1.68441	0.476132	0.556653		2.13221	8.557	77.512	2.13221	0.0405021	0.311456
2.35926	103.335	57.719	2.35926	0.447022	0.366537		1.70601	64	102	1.70601	0.390673	0.457892		2.1599	15.435	80.971	2.1599	0.0730571	0.325355
2.38912	80.79	46.416	2.38912	0.349494	0.294759		1.7276	69	109	1.7276	0.421194	0.489316		2.18759	24.814	83.446	2.18759	0.11745	0.3353
2.41898	67.331	37.137	2.41898	0.291271	0.235834		1.7492	61	108	1.7492	0.37236	0.484827		2.21528	31.063	81.907	2.21528	0.147028	0.329116
2.44885	61.309	31.81	2.44885	0.26522	0.202005		1.77079	58	121	1.77079	0.354047	0.543185		2.24298	37.496	86.93	2.24298	0.177477	0.349299
2.47871	56.452	30.791	2.47871	0.244209	0.195534		1.79239	66	160	1.79239	0.402881	0.718262		2.27067	50.537	109.535	2.27067	0.239202	0.440129
2.50858	50.471	31.597	2.50858	0.218335	0.200653		1.81398	67	178	1.81398	0.408985	0.799066		2.29836	77.458	149.71	2.29836	0.366625	0.601559
2.53844	44.728	31.472	2.53844	0.193491	0.199859		1.83558	72	168	1.83558	0.439507	0.754175		2.32605	119.218	184.625	2.32605	0.564284	0.741853
2.5683	46.26	33.596	2.5683	0.200119	0.213347		1.85717	78	134	1.85717	0.476132	0.601544		2.35374	129.814	182.895	2.35374	0.614437	0.734902
2.59817	62.182	43.313	2.59817	0.268996	0.275054		1.87877	82	105	1.87877	0.500549	0.471359		2.38143	94.75	147.411	2.38143	0.448472	0.592321
2.62803	90.077	61.443	2.62803	0.389669	0.390186		1.90036	81	90	1.90036	0.494445	0.404022		2.40912	47.849	96.974	2.40912	0.226479	0.389657
2.6579	120.907	81.74	2.6579	0.523038	0.51908		1.92196	77	82	1.92196	0.470028	0.368109		2.43681	20.317	58.777	2.43681	0.0961647	0.236176
2.68776	137.171	86.884	2.68776	0.593395	0.551746		1.94355	78	85	1.94355	0.476132	0.381577		2.4645	15.364	43.011	2.4645	0.0727211	0.172825
2.71762	136.706	75.489	2.71762	0.591384	0.479384		1.96515	74	79	1.96515	0.451715	0.354642		2.49219	18.967	39.698	2.49219	0.0897748	0.159513
2.74749	119.017	56.472	2.74749	0.514862	0.358618		1.98674	71	75	1.98674	0.433403	0.336685		2.51989	23.626	37.436	2.51989	0.111827	0.150424
2.77735	95.048	40.964	2.77735	0.411173	0.260137		2.00834	73	77	2.00834	0.445611	0.345663		2.54758	32.937	39.429	2.54758	0.155898	0.158432
2.80722	74.939	29.797	2.80722	0.324183	0.189222		2.02993	82	86	2.02993	0.500549	0.386066		2.57527	37.182	41.052	2.57527	0.17599	0.164954
2.83708	63.387	22.035	2.83708	0.274209	0.139931		2.05153	98	105	2.05153	0.598218	0.471359		2.60296	32.851	37.956	2.60296	0.155491	0.152513
2.86694	54.739	16.596	2.86694	0.236798	0.105391		2.07312	111	125	2.07312	0.677573	0.561142		2.63065	28.105	38.404	2.63065	0.133027	0.154313
2.89681	47.241	13.306	2.89681	0.204362	0.0844981		2.09472	117	144	2.09472	0.714199	0.646436		2.65834	27.052	47.528	2.65834	0.128043	0.190975
2.92667	42.158	10.918	2.92667	0.182373	0.0693334		2.11631	123.743	159.728	2.11631	0.75536	0.717041		2.68603	33.216	60.621	2.68603	0.157218	0.243585
2.95654	34.93	10.765	2.95654	0.151105	0.0683618		2.13791	129.98	168.66	2.13791	0.793432	0.757138		2.71372	55.273	79.716	2.71372	0.261619	0.320312
2.9864	29.446	13.101	2.9864	0.127382	0.0831963		2.1595	139.46	196.26	2.1595	0.8513	0.881038		2.74141	74.185	103.091	2.74141	0.351133	0.414236
3.01626	27.996	16.187	3.01626	0.121109	0.102794		2.1811	148.46	217.74	2.1811	0.906239	0.977465		2.76911	77.934	110.43	2.76911	0.368878	0.443726
3.04613	30.259	18.717	3.04613	0.130899	0.11886		2.20269	160.28	222.76	2.20269	0.978391	1		2.7968	68.022	93.086	2.7968	0.321963	0.374035
3.07599	35.547	20.842	3.07599	0.153775	0.132355		2.22429	163.82	208.9	2.22429	1	0.937781		2.82449	48.01	63.056	2.82449	0.227242	0.253369
3.10586	38.716	22.328	3.10586	0.167484	0.141791		2.24588	156	187	2.24588	0.952265	0.839468		2.85218	30.411	43.906	2.85218	0.143942	0.176421
3.13572	44.248	24.593	3.13572	0.191415	0.156175		2.26748	140	158	2.26748	0.854597	0.709284		2.87987	26.41	45.804	2.87987	0.125004	0.184048
3.16558	55.005	26.785	3.16558	0.237949	0.170095		2.28907	108	118	2.28907	0.65926	0.529718		2.90756	35.875	74.611	2.90756	0.169804	0.299799
3.19545	63.93	27.811	3.19545	0.276558	0.17661		2.31067	74	79	2.31067	0.451715	0.354642		2.93525	47.417	113.422	2.93525	0.224435	0.455748
3.22531	63.895	28.256	3.22531	0.276407	0.179436		2.33226	49	52	2.33226	0.299109	0.233435		2.96294	47.863	120.919	2.96294	0.226546	0.485872
3.25518	59.32	27.955	3.25518	0.256615	0.177525		2.35386	37	41	2.35386	0.225858	0.184055		2.99063	40.74	99.317	2.99063	0.192831	0.399072
3.28504	58.089	27.713	3.28504	0.25129	0.175988		2.37545	34	40	2.37545	0.207545	0.179565		3.01833	34.962	75.494	3.01833	0.165483	0.303347
3.3149	55.747	26.279	3.3149	0.241159	0.166882		2.39705	32	39	2.39705	0.195336	0.175076		3.04602	36.953	67.153	3.04602	0.174906	0.269832
3.34477	49.954	22.505	3.34477	0.216099	0.142915		2.41864	34	41	2.41864	0.207545	0.184055		3.07371	44.142	71.812	3.07371	0.208933	0.288552
3.37463	42.586	18.397	3.37463	0.184225	0.116828		2.44024	37	46	2.44024	0.225858	0.2065		3.1014	43.683	59.776	3.1014	0.206761	0.24019
3.4045	42.463	17.828	3.4045	0.183693	0.113214		2.46183	40	56	2.46183	0.24417	0.251392		3.12909	38.538	42.956	3.12909	0.182409	0.172604
3.43436	47.95	21.404	3.43436	0.207429	0.135923		2.48343	43	67	2.48343	0.262483	0.300772		3.15678	42.857	45.325	3.15678	0.202851	0.182123
3.46422	61.323	29.84	3.46422	0.26528	0.189495		2.50502	46	79	2.50502	0.280796	0.354642		3.18447	58.436	62.738	3.18447	0.27659	0.252091
3.49409	83.679	45.358	3.49409	0.361991	0.28804		2.52662	49	91	2.52662	0.299109	0.408511		3.21216	66.613	76.148	3.21216	0.315293	0.305975
3.52395	102.688	64.31	3.52395	0.444223	0.408393		2.54821	54	96	2.54821	0.32963	0.430957		3.23985	61.138	79.933	3.23985	0.289379	0.321184
3.55382	106.975	68.679	3.55382	0.462769	0.436137		2.56981	61	92	2.56981	0.37236	0.413001		3.26754	51.953	70.367	3.26754	0.245905	0.282746
3.58368	96.027	53.123	3.58368	0.415408	0.337351		2.5914	71	92	2.5914	0.433403	0.413001		3.29524	43.25	51.25	3.29524	0.204711	0.205931
3.61354	72.777	33.563	3.61354	0.31483	0.213138		2.613	83	95	2.613	0.506654	0.426468
3.64341	56.749	23.311	3.64341	0.245493	0.148034		2.63459	94	100	2.63459	0.573801	0.448914
3.67327	56.056	21.219	3.67327	0.242496	0.134749		2.65619	109	112	2.65619	0.665364	0.502783
3.70314	59.641	24.467	3.70314	0.258004	0.155375		2.67778	131	132	2.67778	0.799658	0.592566
3.733	64.891	30.212	3.733	0.280715	0.191858		2.69938	152	153	2.69938	0.927848	0.686838
3.76286	76.994	36.266	3.76286	0.333072	0.230303		2.72097	158	159	2.72097	0.964473	0.713773
3.79273	89.751	41.491	3.79273	0.388259	0.263483		2.74257	146	147	2.74257	0.891222	0.659903
3.82259	93.73	41.089	3.82259	0.405471	0.260931		2.76416	134	136	2.76416	0.817971	0.610523
3.85246	87.552	33.987	3.85246	0.378746	0.21583		2.78576	121	123	2.78576	0.738616	0.552164
3.88232	77.178	27.496	3.88232	0.333868	0.17461		2.80735	111	114	2.80735	0.677573	0.511762
3.91218	62.552	23.327	3.91218	0.270597	0.148135		2.82895	95	98	2.82895	0.579905	0.439935
3.94205	56.731	21.669	3.94205	0.245416	0.137606
3.97191	58.727	24.887	3.97191	0.25405	0.158042
4.00178	67.722	32.584	4.00178	0.292962	0.206921
4.03164	77.62	39.653	4.03164	0.33578	0.251811
4.0615	82.88	41.691	4.0615	0.358535	0.264754
4.09137	86.922	42.056	4.09137	0.37602	0.267071

## Sheet: Figure 4
Figure 4g									Figure 4h									Figure 4i					Figure 4j
Ctrl		C8LR1/hari		Ctrl 30°C		RNAiCA 30°C			Ctrl		C8LR1/hari		Ctrl 30°C		RNAiCA 30°C			Ctrl		C8LR1/hari			Ctrl 30°C		RNAiCA 30°C
x	y	x	y	x	y	x	y		x	y	x	y	x	y	x	y		x	y	x	y		x	y	x	y
-28	1.0989	-34.3	1.5625	-35.9	1.49254	-31.2	1.35135		-19.44	1.19048	0	1.66667	0	1.5873	0	1.69492		12	-19.44	21	-17.1857		18	0	15	0
-27	2.1978	-32.7	3.125	-23.3	2.98507	-23.3	2.7027		-11.8887	2.38095	4.36526	3.33333	0	3.1746	0	3.38983		9	-11.8887	15	-12.8043		18	0	9	0
-24	3.2967	-31.3	4.6875	-11.2	4.47761	-19.2	4.05405		-11.3099	3.57143	4.844	5	0	4.7619	0	5.08475		12	-11.3099	15	-12.0115		12	0	15	0
-21	4.3956	-25.7	6.25	-11.1	5.97015	-15.8	5.40541		-5.19443	4.7619	5.24182	6.66667	0	6.34921	0	6.77966		12	-5.19443	15	-12.0115		18	0	15	0
-19	5.49451	-24.7	7.8125	-10.3	7.46269	-14.8	6.75676		5.19443	5.95238	5.38931	8.33333	0	7.93651	0	8.47458		15	5.44033	15	-8.1301		15	0	18	0
-13	6.59341	-21.6	9.375	-8	8.95522	-13.6	8.10811		5.44033	7.14286	5.49232	10	0	9.52381	0	10.1695		12	5.49232	12	-5.88599		12	0	18	0
-11	7.69231	-20.5	10.9375	-6.4	10.4478	-12.1	9.45946		5.49232	8.33333	5.82634	11.6667	0	11.1111	0	11.8644		12	5.49232	12	5.19443		12	0	12	0
-10	8.79121	-20.1	12.5	-3.9	11.9403	-8.6	10.8108		5.49232	9.52381	6.78897	13.3333	0	12.6984	0	13.5593		18	5.59934	15	5.24182		15	0	15	0
-9	9.89011	-20	14.0625	-2.1	13.4328	-5.4	12.1622		5.49232	10.7143	8.61565	15	0	14.2857	5.65442	15.2542		12	5.88599	12	5.38931		18	0	15	5.65442
-6.5	10.989	-15.1	15.625	0.2	14.9254	-4.7	13.5135		5.59934	11.9048	10.1247	16.6667	5.24182	15.873	9.16235	16.9492		12	6.00901	18	5.38931		12	5.24182	15	9.16235
6	12.0879	-9	17.1875	0.6	16.4179	-4.4	14.8649		5.76789	13.0952	10.5873	18.3333	5.71059	17.4603	10.8855	18.6441		15	6.20345	18	5.44033		15	5.71059	15	10.8855
6	13.1868	-7.8	18.75	1	17.9104	0.6	16.2162		5.88599	14.2857	10.9887	20	5.76789	19.0476	11.2008	20.339		15	6.48307	21	5.49232		12	5.76789	15	11.2008
7	14.2857	-6.5	20.3125	1.3	19.403	7.4	17.5676		6.00901	15.4762	11.4212	21.6667	5.82634	20.6349	11.2008	22.0339		12	6.55695	15	5.54532		12	5.82634	15	11.2008
7	15.3846	-4	21.875	2	20.8955	8.6	18.9189		6.20345	16.6667	11.4212	23.3333	5.88599	22.2222	11.4212	23.7288		15	6.70984	18	5.71059		12	5.88599	15	11.4212
8	16.4835	-3	23.4375	2	22.3881	8.6	20.2703		6.20345	17.8571	11.5346	25	6.00901	23.8095	11.6503	25.4237		12	6.70984	12	5.71059		15	6.00901	15	11.6503
9	17.5824	6	25	2.7	23.8806	10.6	21.6216		6.48307	19.0476	11.6503	26.6667	6.13726	25.3968	11.7683	27.1186		12	6.78897	15	5.71059		12	6.13726	18	11.7683
9	18.6813	8.1	26.5625	4.8	25.3731	12.1	22.973		6.55695	20.2381	11.8887	28.3333	6.13726	26.9841	11.8887	28.8136		12	6.78897	15	5.94686		15	6.13726	18	11.8887
10	19.7802	8.3	28.125	5.3	26.8657	12.7	24.3243		6.55695	21.4286	12.1368	30	6.20345	28.5714	12.1368	30.5085		12	6.86999	15	6.07246		12	6.20345	15	12.1368
10	20.8791	11.4	29.6875	6.7	28.3582	12.9	25.6757		6.70984	22.619	12.5288	31.6667	6.70984	30.1587	12.5288	32.2034		15	7.21426	15	6.95296		15	6.70984	15	12.5288
11	21.978	13.3	31.25	7.2	29.8507	13.6	27.027		6.70984	23.8095	14.5603	33.3333	6.70984	31.746	12.8043	33.8983		12	7.30576	12	6.95296		15	6.70984	15	12.8043
11	23.0769	14.3	32.8125	7.7	31.3433	16.7	28.3784		6.78897	25	15.124	35	6.70984	33.3333	12.8043	35.5932		12	7.80019	15	7.03794		12	6.70984	15	12.8043
12	24.1758	16	34.375	8.4	32.8358	16.9	29.7297		6.78897	26.1905	15.124	36.6667	6.70984	34.9206	13.2405	37.2881		18	7.90716	18	7.21426		12	6.70984	15	13.2405
12	25.2747	16	35.9375	8.5	34.3284	17.9	31.0811		6.86999	27.381	15.3215	38.3333	6.78897	36.5079	14.0362	38.9831		12	8.1301	18	9.54038		12	6.78897	12	14.0362
12	26.3736	16.6	37.5	10.1	35.8209	18.4	32.4324		6.86999	28.5714	15.5241	40	7.21426	38.0952	14.2645	40.678		12	9.78241	9	9.95063		15	7.21426	12	14.2645
13	27.4725	16.8	39.0625	10.6	37.3134	19.7	33.7838		7.21426	29.7619	16.1645	41.6667	8.24632	39.6825	14.3814	42.3729		12	11.4212	9	10.4915		18	8.24632	12	14.3814
14	28.5714	17	40.625	12.6	38.806	19.9	35.1351		7.30576	30.9524	16.3895	43.3333	8.24632	41.2698	15.124	44.0678		12	11.5346	18	10.6849		15	8.24632	12	15.124
15	29.6703	18	42.1875	16	40.2985	25.7	36.4865		7.30576	32.1429	16.6208	45	8.48894	42.8571	16.0908	45.7627		12	11.5346	12	11.5346		12	8.48894	15	16.0908
16	30.7692	19.8	43.75	17	41.791	26.2	37.8378		7.39959	33.3333	17.0205	46.6667	8.48894	44.4444	16.6208	47.4576		18	12.8043	12	11.5346		9	8.48894	15	16.6208
16	31.8681	21.1	45.3125	17.6	43.2836	26.5	39.1892		7.49586	34.5238	17.1027	48.3333	8.88066	46.0317	17.354	49.1525		12	12.8043	12	12.0115		15	8.88066	15	17.354
17	32.967	21.4	46.875	17.9	44.7761	26.6	40.5405		7.59464	35.7143	17.1857	50	10.1247	47.619	17.354	50.8475		15	13.0919	15	12.5288		12	10.1247	12	18.4349
19	34.0659	22	48.4375	19.6	46.2687	27.4	41.8919		7.69605	36.9048	17.7004	51.6667	10.6849	49.2063	18.4349	52.5424		12	13.2405	15	13.707		12	10.6849	15	18.4349
19	35.1648	24	50	19.8	47.7612	28	43.2432		7.80019	38.0952	18.1527	53.3333	10.8855	50.7937	18.4349	54.2373		12	13.2405	18	13.707		21	10.8855	12	20.7941
20	36.2637	24.4	51.5625	20.6	49.2537	29.7	44.5946		7.90716	39.2857	18.2459	55	11.6503	52.381	20.7941	55.9322		12	14.7436	15	14.3814		15	11.6503	12	21.0375
20	37.3626	25.8	53.125	21.7	50.7463	30	45.9459		8.1301	40.4762	19.0256	56.6667	11.8887	53.9683	21.0375	57.6271		15	15.5241	15	14.9314		9	11.8887	15	21.541
20	38.4615	26	54.6875	21.8	52.2388	31.4	47.2973		9.61973	41.6667	19.0256	58.3333	12.1368	55.5556	21.541	59.322		9	15.732	12	14.9314		15	12.1368	15	22.3406
21	39.5604	26.4	56.25	21.9	53.7313	31.6	48.6486		9.78241	42.8571	19.0256	60	12.1368	57.1429	22.3406	61.0169		15	15.9454	18	15.2551		12	12.1368	12	22.9058
22	40.6593	26.5	57.8125	22	55.2239	32.1	50		11.3099	44.0476	19.0256	61.6667	12.2648	58.7302	22.9058	62.7119		12	15.9454	15	16.1645		12	12.2648	12	24.444
22	41.7582	27.8	59.375	23.1	56.7164	35.4	51.3514		11.4212	45.2381	21.0375	63.3333	12.6651	60.3175	24.444	64.4068		12	16.6992	15	17.0205		12	12.6651	12	24.9439
23	42.8571	31.5	60.9375	23.6	58.209	37	52.7027		11.5346	46.4286	23.4986	65	13.3925	61.9048	24.9439	66.1017		12	17.0205	15	17.354		15	13.3925	12	26.5651
23	43.956	31.9	62.5	23.7	59.7015	38.8	54.0541		11.5346	47.619	23.8059	66.6667	13.5479	63.4921	26.5651	67.7966		21	17.1857	21	17.354		15	13.5479	15	26.5651
24	45.0549	32.9	64.0625	23.9	61.194	40.9	55.4054		11.5346	48.8095	24.121	68.3333	14.7436	65.0794	26.5651	69.4915		18	17.6126	18	17.354		15	14.7436	15	30.4655
24	46.1538	33.5	65.625	25.2	62.6866	42.1	56.7568		12.3954	50	24.121	70	14.7436	66.6667	26.9522	71.1864		18	17.8787	12	17.6126		12	14.7436	12	32.4123
25	47.2527	34.4	67.1875	25.6	64.1791	42.7	58.1081		12.5288	51.1905	24.444	71.6667	15.124	68.254	29.5115	72.8814		12	17.8787	21	18.2459		12	15.124	12	32.4123
25	48.3516	35	68.75	27.4	65.6716	42.9	59.4595		12.8043	52.381	24.6916	73.3333	16.3895	69.8413	30.4655	74.5763		15	19.9831	15	18.4349		12	16.3895	12	33.6901
25	49.4505	37.9	70.3125	27.8	67.1642	43.6	60.8108		12.8043	53.5714	26.0033	75	16.6208	71.4286	32.4123	76.2712		12	20.556	21	19.8722		12	16.6208	12	33.6901
25	50.5495	38.2	71.875	29.7	68.6567	45.1	62.1622		12.9465	54.7619	26.0033	76.6667	17.354	73.0159	32.4123	77.9661		15	21.413	21	21.6055		9	17.354	12	35.0594
26	51.6484	38.5	73.4375	29.7	70.1493	45.5	63.5135		13.0919	55.9524	27.3499	78.3333	17.6126	74.6032	33.6901	79.661		15	24.444	21	26.5651		12	17.6126	12	35.5377
27	52.7473	39.5	75	30.9	71.6418	45.6	64.8649		13.2405	57.1429	28.1786	80	17.6126	76.1905	33.6901	81.3559		21	25.1148	18	36.5289		15	17.6126	12	39.0355
29	53.8462	41.3	76.5625	31.9	73.1343	46.1	66.2162		13.2405	58.3333	28.6105	81.6667	17.8787	77.7778	35.0594	83.0508		12	28.6105				15	17.8787	12	39.8056
29	54.9451	42.7	78.125	34.6	74.6269	46.1	67.5676		13.3925	59.5238	30.1013	83.3333	18.7258	79.3651	35.5377	84.7458		18	32.4123				15	18.7258	12	40.3999
30	56.044	43	79.6875	35.3	76.1194	46.4	68.9189		14.0362	60.7143	30.1013	85	19.3348	80.9524	39.0355	86.4407		15	35.5377				12	19.3348	15	41.4237
30	57.1429	45.6	81.25	35.5	77.6119	46.7	70.2703		14.2068	61.9048	30.8378	86.6667	20.3231	82.5397	39.8056	88.1356							9	20.3231	15	41.4237
30	58.2418	46	82.8125	36.8	79.1045	47.8	71.6216		14.5603	63.0952	31.2184	88.3333	21.0375	84.127	40.3999	89.8305							12	21.0375	15	44.0608
30	59.3407	46.7	84.375	37.1	80.597	47.8	72.973		14.7436	64.2857	32.0054	90	21.413	85.7143	41.4237	91.5254							9	21.413	15	45.7252
31	60.4396	46.9	85.9375	37.8	82.0896	49.4	74.3243		15.5241	65.4762	32.0054	91.6667	22.3406	87.3016	41.4237	93.2203							12	22.3406	12	50.6482
31	61.5385	48.1	87.5	38.1	83.5821	49.9	75.6757		15.732	66.6667	32.55	93.3333	22.6199	88.8889	44.0608	94.9153							15	22.6199	15	52.2243
32	62.6374	53.5	89.0625	38.1	85.0746	50.7	77.027		15.9454	67.8571	33.9862	95	25.821	90.4762	45.7252	96.6102							18	25.821
33	63.7363	54.2	90.625	38.3	86.5672	50.7	78.3784		15.9454	69.0476	37.5686	96.6667	26.5651	92.0635	50.6482	98.3051							9	26.5651
33	64.8352	54.5	92.1875	39	88.0597	51.1	79.7297		16.6992	70.2381	39.2257	98.3333	26.9522	93.6508	52.2243	100							12	26.9522
34	65.9341	55.8	93.75	41.2	89.5522	51.4	81.0811		17.0205	71.4286	44.2927	100	27.7585	95.2381									9	27.7585
35	67.033	59	95.3125	41.7	91.0448	53.1	82.4324		17.1857	72.619			28.393	96.8254									12	28.393
35	68.1319	64	96.875	46	92.5373	55.4	83.7838		17.6126	73.8095			29.9816	98.4127									15	29.9816
36	69.2308	67	98.4375	46.1	94.0299	55.9	85.1351		17.7004	75			34.5923	100									12	34.5923
37	70.3297	77.2	100	47.7	95.5224	56.5	86.4865		17.8787	76.1905													12	44.2927
39	71.4286			47.8	97.0149	57.5	87.8378		17.8787	77.381
41	72.5275			54.2	98.5075	57.7	89.1892		17.8787	78.5714
41	73.6264			67.2	100	58.6	90.5405		18.2459	79.7619
42	74.7253					59.8	91.8919		19.9831	80.9524
43	75.8242					60.2	93.2432		20.0952	82.1429
43	76.9231					65.1	94.5946		20.556	83.3333
44	78.022					67.3	95.9459		21.413	84.5238
44	79.1209					73.8	97.2973		21.8014	85.7143
44	80.2198					74.7	98.6486		23.0513	86.9048
44	81.3187					77.6	100		24.444	88.0952
44	82.4176								25.1148	89.2857
44	83.5165								25.4633	90.4762
45	84.6154								27.3499	91.6667
45	85.7143								27.3499	92.8571
50	86.8132								28.6105	94.0476
51	87.9121								29.3961	95.2381
53	89.011								32.4123	96.4286
53	90.1099								32.4123	97.619
54	91.2088								32.4123	98.8095
55	92.3077								35.5377	100
55	93.4066
56	94.5055
57	95.6044
58	96.7033
59	97.8022
68	98.9011
70	100

## Sheet: Figure 5
Figure 5d							Figure 5e							Figure 5f							Figure 5g							Figure 5k							Figure 5l
Ctrl		PONCA		PHCA			Ctrl		PONCA		PHCA			C8LR1/+		PONCA		PONCAC8LR1/+			C8LR1/+		PONCA		PONCAC8LR1/+			Ctrl		PONCA		PHCA			C8LR1/+		PONCA		PONCAC8LR1
x	y	x	y	x	y		x	y	x	y	x	y		x	y	x	y	x	y		x	y	x	y	x	y		x	y	x	y	x	y		x	y	x	y	x	y
-28	1.0989	-35	1.31579	-50	1.25		-19.44	1.19048	-21.8014	1.42857	-10.4915	1.25		-46.1	1.23457	-35	1.31579	-55	1.66667		-9.46232	1.2987	-21.8014	1.42857	-12.0919	1.96078		12.8043	0.869565	14.5603	1.06383	8.4889	1.26582		25.4633	2.22222	14.5603	1.06383	30.466	1.53846
-27	2.1978	-31	2.63158	-20	2.5		-11.8887	2.38095	-19.0256	2.85714	4.64797	2.5		-22.9	2.46914	-31	2.63158	-49	3.33333		-9.01932	2.5974	-19.0256	2.85714	4.7245	3.92157		16.858	1.73913	19.335	2.12766	15.945	2.53165		26.5651	4.44444	19.335	2.12766	30.466	3.07692
-24	3.2967	-25	3.94737	-19	3.75		-11.3099	3.57143	-12.8043	4.28571	5.01311	3.75		-16.7	3.7037	-25	3.94737	-32	5		-8.24632	3.8961	-12.8043	4.28571	5.0332	5.88235		19.335	2.6087	23.806	3.19149	16.858	3.79747		28.0725	6.66667	23.806	3.19149	32.005	4.61538
-21	4.3956	-23	5.26316	-16	5		-5.19443	4.7619	-12.0115	5.71429	5.10217	5		-10.2	4.93827	-23	5.26316	-28	6.66667		-5.54532	5.19481	-12.0115	5.71429	5.1479	7.84314		19.335	3.47826	23.962	4.25532	16.858	5.06329		28.7203	8.88889	23.962	4.25532	32.998	6.15385
-19	5.49451	-22	6.57895	-16	6.25		5.19443	5.95238	-11.4212	7.14286	5.19443	6.25		-7.8	6.17284	-22	6.57895	-25	8.33333		-5.38931	6.49351	-11.4212	7.14286	6.20345	9.80392		21.286	4.34783	26.952	5.31915	17.354	6.32911		30.9638	11.1111	26.952	5.31915	33.111	7.69231
-13	6.59341	-16	7.89474	-12	7.5		5.44033	7.14286	-8.1301	8.57143	5.19443	7.5		-7.7	7.40741	-16	7.89474	-23	10		-5.29008	7.79221	-8.1301	8.57143	6.20984	11.7647		21.801	5.21739	27.15	6.38298	17.613	7.59494		33.6901	13.3333	27.15	6.38298	36.733	9.23077
-11	7.69231	-15	9.21053	-9	8.75		5.49232	8.33333	-6.78897	10	5.19443	8.75		-3.6	8.64198	-15	9.21053	-15	11.6667		-4.96974	9.09091	-6.78897	10	7.21426	13.7255		23.199	6.08696	29.055	7.44681	17.613	8.86076		34.1359	15.5556	29.055	7.44681	38.884	10.7692
-10	8.79121	-12	10.5263	-7	10		5.49232	9.52381	-5.88599	11.4286	5.19443	10		-2.8	9.87654	-12	10.5263	-14	13.3333		0	10.3896	-5.88599	11.4286	7.39959	15.6863		23.806	6.95652	29.511	8.51064	17.879	10.1266		34.1359	17.7778	29.511	8.51064	39.806	12.3077
-9	9.89011	-3	11.8421	2	11.25		5.49232	10.7143	-5.19443	12.8571	5.33924	11.25		-2.8	11.1111	-3	11.8421	-11	15		0	11.6883	-5.19443	12.8571	7.59464	17.6471		25.463	7.82609	29.982	9.57447	18.435	11.3924		35.263	20	29.982	9.57447	40.28	13.8462
-6.5	10.989	-3	13.1579	6	12.5		5.59934	11.9048	5.19443	14.2857	5.33924	12.5		0.7	12.3457	-3	13.1579	-11	16.6667		0	12.987	5.19443	14.2857	8.36589	19.6078		25.463	8.69565	30.466	10.6383	23.499	12.6582		37.5686	22.2222	30.466	10.6383	40.601	15.3846
6	12.0879	5	14.4737	7	13.75		5.76789	13.0952	5.24182	15.7143	5.44033	13.75		3.5	13.5802	5	14.4737	-10	18.3333		0	14.2857	5.24182	15.7143	9.01932	21.5686		25.821	9.56522	30.964	11.7021	23.499	13.9241		38.2902	24.4444	30.964	11.7021	40.764	16.9231
6	13.1868	5	15.7895	7	15		5.88599	14.2857	5.38931	17.1429	5.49232	15		4.3	14.8148	5	15.7895	-10	20		0	15.5844	5.38931	17.1429	10.9887	23.5294		26.565	10.4348	32.005	12.766	24.775	15.1899		39.8056	26.6667	32.005	12.766	41.009	18.4615
7	14.2857	6.8	17.1053	7	16.25		6.00901	15.4762	5.38931	18.5714	5.54532	16.25		9.7	16.0494	6.8	17.1053	-10	21.6667		0	16.8831	5.38931	18.5714	10.9887	25.4902		26.565	11.3043	34.902	13.8298	26.565	16.4557		39.8056	28.8889	34.902	13.8298	41.424	20
7	15.3846	8	18.4211	7	17.5		6.20345	16.6667	5.38931	20	5.71059	17.5		10.9	17.284	8	18.4211	3	23.3333		0	18.1818	5.38931	20	11.0937	27.451		28.72	12.1739	35.059	14.8936	26.565	17.7215		41.4237	31.1111	35.059	14.8936	41.76	21.5385
8	16.4835	8	19.7368	10	18.75		6.20345	17.8571	5.44033	21.4286	5.76789	18.75		11.1	18.5185	8	19.7368	4	25		0	19.4805	5.44033	21.4286	11.3099	29.4118		29.055	13.0435	35.059	15.9574	26.952	18.9873		41.7603	33.3333	35.059	15.9574	42.274	23.0769
9	17.5824	9	21.0526	10	20		6.48307	19.0476	5.49232	22.8571	5.82634	20		11.4	19.7531	9	21.0526	6	26.6667		0	20.7792	5.49232	22.8571	11.7683	31.3725		29.982	13.913	35.538	17.0213	27.15	20.2532		43.3317	35.5556	35.538	17.0213	44.433	24.6154
9	18.6813	9	22.3684	10	21.25		6.55695	20.2381	5.54532	24.2857	5.82634	21.25		12.5	20.9877	9	22.3684	6	28.3333		3.9725	22.0779	5.54532	24.2857	12.2648	33.3333		30.466	14.7826	36.027	18.0851	27.35	21.519		43.3317	37.7778	36.027	18.0851	44.594	26.1538
10	19.7802	13	23.6842	13	22.5		6.55695	21.4286	5.59934	25.7143	5.82634	22.5		12.6	22.2222	13	23.6842	7	30		5.38931	23.3766	5.59934	25.7143	14.2645	35.2941		30.466	15.6522	36.87	19.1489	29.982	22.7848		43.8767	40	36.87	19.1489	44.594	27.6923
10	20.8791	13	25	14	23.75		6.70984	22.619	5.71059	27.1429	5.88599	23.75		13.1	23.4568	13	25	8	31.6667		5.49232	24.6753	5.71059	27.1429	14.9314	37.2549		30.838	16.5217	37.042	20.2128	30.101	24.0506		45.5787	42.2222	37.042	20.2128	45	29.2308
11	21.978	13	26.3158	14	25		6.70984	23.8095	5.71059	28.5714	5.94686	25		17.4	24.6914	13	26.3158	8	33.3333		5.49232	25.974	5.71059	28.5714	15.124	39.2157		30.964	17.3913	37.569	21.2766	31.218	25.3165		45.8303	44.4444	37.569	21.2766	45.36	30.7692
11	23.0769	14	27.6316	15	26.25		6.78897	25	5.71059	30	5.94686	26.25		17.7	25.9259	14	27.6316	10	35		5.94686	27.2727	5.71059	30	15.5241	41.1765		30.964	18.2609	38.108	22.3404	32.005	26.5823		46.4688	46.6667	38.108	22.3404	45.83	32.3077
12	24.1758	14	28.9474	15	27.5		6.78897	26.1905	5.94686	31.4286	6.13726	27.5		18.4	27.1605	14	28.9474	11	36.6667		6.00901	28.5714	5.94686	31.4286	16.0908	43.1373		31.608	19.1304	38.29	23.4043	33.69	27.8481		46.9749	48.8889	38.29	23.4043	45.971	33.8462
12	25.2747	14	30.2632	15	28.75		6.86999	27.381	6.07246	32.8571	6.27108	28.75		18.7	28.3951	14	30.2632	11	38.3333		6.07246	29.8701	6.07246	32.8571	16.3895	45.098		32.005	20	38.884	24.4681	33.69	29.1139		48.5448	51.1111	38.884	24.4681	46.169	35.3846
12	26.3736	15	31.5789	16	30		6.86999	28.5714	6.63251	34.2857	6.27108	30		19.2	29.6296	15	31.5789	12	40		6.34019	31.1688	6.63251	34.2857	16.8584	47.0588		32.005	20.8696	39.036	25.5319	33.69	30.3797		49.3987	53.3333	39.036	25.5319	46.469	36.9231
13	27.4725	16	32.8947	18	31.25		7.21426	29.7619	6.95296	35.7143	6.27108	31.25		20.6	30.8642	16	32.8947	13	41.6667		6.34019	32.4675	6.95296	35.7143	17.354	49.0196		32.412	21.7391	39.806	26.5957	34.136	31.6456		49.6355	55.5556	39.806	26.5957	47.49	38.4615
14	28.5714	17	34.2105	18	32.5		7.30576	30.9524	6.95296	37.1429	6.48307	32.5		20.8	32.0988	17	34.2105	14	43.3333		6.41084	33.7662	6.95296	37.1429	17.8787	50.9804		32.55	22.6087	39.806	27.6596	34.287	32.9114		49.9697	57.7778	39.806	27.6596	47.49	40
15	29.6703	18	35.5263	19	33.75		7.30576	32.1429	6.95296	38.5714	6.86999	33.75		22.1	33.3333	18	35.5263	15	45		6.48307	35.0649	6.95296	38.5714	18.2459	52.9412		33.69	23.4783	41.009	28.7234	34.287	34.1772		50.6482	60	41.009	28.7234	48.013	41.5385
16	30.7692	20	36.8421	20	35		7.39959	33.3333	7.39959	40	6.95296	35		23	34.5679	20	36.8421	17	46.6667		6.55695	36.3636	7.39959	40	18.4349	54.902		34.136	24.3478	41.424	29.7872	34.592	35.443		51.3402	62.2222	41.424	29.7872	49.451	43.0769
16	31.8681	21	38.1579	21	36.25		7.49586	34.5238	9.70039	41.4286	7.21426	36.25		23.9	35.8025	21	38.1579	17	48.3333		6.63251	37.6623	9.70039	41.4286	18.8247	56.8627		34.592	25.2174	41.424	30.8511	34.592	36.7089		52.3524	64.4444	41.424	30.8511	49.635	44.6154
17	32.967	21	39.4737	22	37.5		7.59464	35.7143	9.95063	42.8571	7.30576	37.5		24.2	37.037	21	39.4737	19	50		6.78897	38.961	9.95063	42.8571	21.0375	58.8235		35.538	26.087	42.93	31.9149	35.059	37.9747		53.3929	66.6667	42.93	31.9149	49.97	46.1538
19	34.0659	22	40.7895	22	38.75		7.69605	36.9048	10.6849	44.2857	7.59464	38.75		24.3	38.2716	22	40.7895	19	51.6667		7.03794	40.2597	10.6849	44.2857	21.8014	60.7843		37.147	26.9565	43.152	32.9787	35.059	39.2405		53.7462	68.8889	43.152	32.9787	50.356	47.6923
19	35.1648	22	42.1053	22	40		7.80019	38.0952	10.8855	45.7143	7.80019	40		25.9	39.5062	22	42.1053	19	53.3333		7.12502	41.5584	10.8855	45.7143	22.3406	62.7451		37.569	27.8261	44.061	34.0426	35.538	40.5063		56.9761	71.1111	44.061	34.0426	50.906	49.2308
20	36.2637	22	43.4211	24	41.25		7.90716	39.2857	11.3099	47.1429	8.36589	41.25		26.9	40.7407	22	43.4211	21	55		10.5873	42.8571	11.3099	47.1429	23.0513	64.7059		37.569	28.6957	44.433	35.1064	36.027	41.7722		57.6526	73.3333	44.433	35.1064	51.34	50.7692
20	37.3626	23	44.7368	25	42.5		8.1301	40.4762	11.4212	48.5714	8.74616	42.5		28.6	41.9753	23	44.7368	21	56.6667		10.7843	44.1558	11.4212	48.5714	23.2729	66.6667		37.569	29.5652	44.433	36.1702	36.529	43.038		59.6419	75.5556	44.433	36.1702	52.046	52.3077
20	38.4615	23	46.0526	26	43.75		9.61973	41.6667	11.5346	50	9.61973	43.75		29.2	43.2099	23	46.0526	22	58.3333		10.8855	45.4545	11.5346	50	23.4986	68.6275		37.569	30.4348	45	37.234	36.87	44.3038		60.4612	77.7778	45	37.234	52.869	53.8462
21	39.5604	25	47.3684	26	45		9.78241	42.8571	11.5346	51.4286	9.78241	45		29.7	44.4444	25	47.3684	22	60		11.0937	46.7532	11.5346	51.4286	23.9625	70.5882		37.776	31.3043	46.469	38.2979	37.042	45.5696		60.7512	80	46.469	38.2979	53.13	55.3846
22	40.6593	25	48.6842	26	46.25		11.3099	44.0476	11.6503	52.8571	10.214	46.25		30.7	45.679	25	48.6842	22	61.6667		11.0937	48.0519	11.6503	52.8571	24.201	72.549		37.926	32.1739	46.771	39.3617	37.569	46.8354		60.8759	82.2222	46.771	39.3617	53.13	56.9231
22	41.7582	25	50	28	47.5		11.4212	45.2381	11.6503	54.2857	10.3048	47.5		30.7	46.9136	25	50	22	63.3333		11.3099	49.3506	11.6503	54.2857	24.6916	74.5098		38.108	33.0435	47.231	40.4255	38.66	48.1013		61.1892	84.4444	47.231	40.4255	55.008	58.4615
23	42.8571	27	51.3158	28	48.75		11.5346	46.4286	12.0115	55.7143	10.5873	48.75		32	48.1481	27	51.3158	22	65		11.5346	50.6494	12.0115	55.7143	24.7751	76.4706		39.226	33.913	47.386	41.4894	39.226	49.3671		61.9275	86.6667	47.386	41.4894	56.121	60
23	43.956	29	52.6316	28	50		11.5346	47.619	12.5288	57.1429	10.5873	50		32.2	49.3827	29	52.6316	23	66.6667		11.6503	51.9481	12.5288	57.1429	26.0033	78.4314		39.226	34.7826	48.013	42.5532	39.226	50.6329		62.5256	88.8889	48.013	42.5532	56.575	61.5385
24	45.0549	30	53.9474	28	51.25		11.5346	48.8095	12.5288	58.5714	10.6849	51.25		32.3	50.6173	30	53.9474	25	68.3333		11.7683	53.2468	12.5288	58.5714	26.1139	80.3922		39.806	35.6522	48.93	43.617	39.806	51.8987		63.4349	91.1111	48.93	43.617	56.689	63.0769
24	46.1538	30	55.2632	29	52.5		12.3954	50	13.707	60	10.7843	52.5		32.5	51.8519	30	55.2632	25	70		12.1368	54.5455	13.707	60	26.7961	82.3529		39.806	36.5217	49.97	44.6809	40.601	53.1646		64.0935	93.3333	49.97	44.6809	56.793	64.6154
25	47.2527	32	56.5789	29	53.75		12.5288	51.1905	14.3814	61.4286	11.2008	53.75		33.2	53.0864	32	56.5789	25	71.6667		12.2648	55.8442	14.3814	61.4286	26.8544	84.3137		40.601	37.3913	50.477	45.7447	41.009	54.4304		65.7723	95.5556	50.477	45.7447	57.482	66.1538
25	48.3516	34	57.8947	29	55		12.8043	52.381	14.9314	62.8571	11.3099	55		35	54.321	34	57.8947	27	73.3333		12.5288	57.1429	14.9314	62.8571	26.9522	86.2745		40.764	38.2609	51.927	46.8085	41.543	55.6962		68.1986	97.7778	51.927	46.8085	58.109	67.6923
25	49.4505	36	59.2105	30	56.25		12.8043	53.5714	17.0205	64.2857	11.4212	56.25		35.3	55.5556	36	59.2105	29	75		13.0919	58.4416	17.0205	64.2857	29.3272	88.2353		41.424	39.1304	52.046	47.8723	41.634	56.962		78.6901	100	52.046	47.8723	58.201	69.2308
25	50.5495	37	60.5263	34	57.5		12.9465	54.7619	17.1857	65.7143	11.8887	57.5		36.2	56.7901	37	60.5263	31	76.6667		13.3925	59.7403	17.1857	65.7143	29.9816	90.1961		41.76	40	52.224	48.9362	42.797	58.2278				52.224	48.9362	58.57	70.7692
26	51.6484	40	61.8421	35	58.75		13.0919	55.9524	17.354	67.1429	12.1368	58.75		37.9	58.0247	40	61.8421	31	78.3333		13.707	61.039	17.354	67.1429	31.4655	92.1569		42.274	40.8696	53.746	50	43.152	59.4937				53.746	50	59.036	72.3077
27	52.7473	45	63.1579	35	60		13.2405	57.1429	17.6126	68.5714	12.1368	60		39	59.2593	45	63.1579	31	80		14.5603	62.3377	17.6126	68.5714	33.9862	94.1176		42.274	41.7391	53.924	51.0638	43.332	60.7595				53.924	51.0638	59.036	73.8462
29	53.8462	45	64.4737	36	61.25		13.2405	58.3333	17.8787	70	12.5288	61.25		39.6	60.4938	45	64.4737	35	81.6667		14.7436	63.6364	17.8787	70	35.5377	96.0784		42.274	42.6087	54.058	52.1277	43.332	62.0253				54.058	52.1277	59.036	75.3846
29	54.9451	46	65.7895	37	62.5		13.3925	59.5238	17.8787	71.4286	12.5288	62.5		39.6	61.7284	46	65.7895	37	83.3333		15.6621	64.9351	17.8787	71.4286	36.3268	98.0392		42.709	43.4783	54.462	53.1915	43.332	63.2911				54.462	53.1915	60.255	76.9231
30	56.044	47	67.1053	41	63.75		14.0362	60.7143	18.0605	72.8571	12.8043	63.75		40.2	62.963	47	67.1053	37.5	85		15.6621	66.2338	18.0605	72.8571	37.5686	100		42.93	44.3478	54.462	54.2553	43.603	64.557				54.462	54.2553	60.255	78.4615
30	57.1429	47	68.4211	41	65		14.2068	61.9048	18.4349	74.2857	13.2405	65		41.7	64.1975	47	68.4211	42	86.6667		15.732	67.5325	18.4349	74.2857				42.93	45.2174	55.008	55.3191	44.061	65.8228				55.008	55.3191	60.461	80
30	58.2418	48	69.7368	42	66.25		14.5603	63.0952	20.3231	75.7143	13.2405	66.25		43.3	65.4321	48	69.7368	47	88.3333		16.6208	68.8312	20.3231	75.7143				43.603	46.087	56.476	56.383	44.433	67.0886				56.476	56.383	62.526	81.5385
30	59.3407	49	71.0526	43	67.5		14.7436	64.2857	20.3231	77.1429	13.3925	67.5		43.4	66.6667	49	71.0526	47	90		17.1857	70.1299	20.3231	77.1429				44.061	46.9565	56.575	57.4468	45	68.3544				56.575	57.4468	65.298	83.0769
31	60.4396	52	72.3684	44	68.75		15.5241	65.4762	20.8545	78.5714	13.707	68.75		43.4	67.9012	52	72.3684	49	91.6667		17.1857	71.4286	20.8545	78.5714				44.293	47.8261	56.689	58.5106	45.579	69.6203				56.689	58.5106	65.508	84.6154
31	61.5385	52	73.6842	44	70		15.732	66.6667	21.413	80	14.2068	70		44.3	69.1358	52	73.6842	50	93.3333		18.4349	72.7273	21.413	80				44.433	48.6957	56.976	59.5745	45.725	70.8861				56.976	59.5745	66.038	86.1538
32	62.6374	56	75	45	71.25		15.9454	67.8571	21.6055	81.4286	14.2068	71.25		44.3	70.3704	56	75	50	95		18.7258	74.026	21.6055	81.4286				45	49.5652	58.513	60.6383	45.971	72.1519				58.513	60.6383	67.751	87.6923
33	63.7363	58	76.3158	49	72.5		15.9454	69.0476	21.8014	82.8571	14.3814	72.5		44.5	71.6049	58	76.3158	56	96.6667		19.0256	75.3247	21.8014	82.8571				45.481	50.4348	58.57	61.7021	46.469	73.4177				58.57	61.7021	68.199	89.2308
33	64.8352	60	77.6316	52	73.75		16.6992	70.2381	22.4098	84.2857	14.5603	73.75		44.8	72.8395	60	77.6316	69	98.3333		19.6538	76.6234	22.4098	84.2857				45.579	51.3043	59.036	62.766	46.771	74.6835				59.036	62.766	68.749	90.7692
34	65.9341	60	78.9474	54	75		17.0205	71.4286	22.6199	85.7143	14.5603	75		45.3	74.0741	60	78.9474	69	100		19.9831	77.9221	22.6199	85.7143				45.579	52.1739	59.036	63.8298	47.386	75.9494				59.036	63.8298	68.908	92.3077
35	67.033	61	80.2632	54	76.25		17.1857	72.619	23.0513	87.1429	14.7436	76.25		46.5	75.3086	61	80.2632				20.3231	79.2208	23.0513	87.1429				45.725	53.0435	59.566	64.8936	48.013	77.2152				59.566	64.8936	69.864	93.8462
35	68.1319	66	81.5789	55	77.5		17.6126	73.8095	23.4986	88.5714	14.9951	77.5		46.5	76.5432	66	81.5789				21.0375	80.5195	23.4986	88.5714				45.971	53.913	59.642	65.9574	50.648	78.481				59.642	65.9574	70.346	95.3846
36	69.2308	66	82.8947	56	78.75		17.7004	75	23.9625	90	15.6621	78.75		49.1	77.7778	66	82.8947				22.6199	81.8182	23.9625	90				46.469	54.7826	59.744	67.0213	50.648	79.7468				59.744	67.0213	71.811	96.9231
37	70.3297	67	84.2105	58	80		17.8787	76.1905	24.121	91.4286	15.6621	80		49.8	79.0123	67	84.2105				23.0513	83.1169	24.121	91.4286				46.469	55.6522	60.461	68.0851	51.34	81.0127				60.461	68.0851	77.125	98.4615
39	71.4286	69	85.5263	59	81.25		17.8787	77.381	25.2011	92.8571	15.9454	81.25		51.8	80.2469	69	85.5263				23.1986	84.4156	25.2011	92.8571				48.013	56.5217	61.189	69.1489	52.046	82.2785				61.189	69.1489	78.69	100
41	72.5275	70	86.8421	59	82.5		17.8787	78.5714	27.1497	94.2857	16.6992	82.5		53.1	81.4815	70	86.8421				23.1986	85.7143	27.1497	94.2857				48.013	57.3913	61.557	70.2128	52.046	83.5443				61.557	70.2128
41	73.6264	71	88.1579	60	83.75		18.2459	79.7619	27.512	95.7143	17.1027	83.75		53.4	82.716	71	88.1579				24.121	87.013	27.512	95.7143				48.013	58.2609	61.928	71.2766	53.499	84.8101				61.928	71.2766
42	74.7253	72	89.4737	60	85		19.9831	80.9524	27.7585	97.1429	17.1027	85		53.8	83.9506	72	89.4737				24.444	88.3117	27.7585	97.1429				48.366	59.1304	63.435	72.3404	54.246	86.0759				63.435	72.3404
43	75.8242	73	90.7895	63	86.25		20.0952	82.1429	30.8378	98.5714	19.9831	86.25		55.1	85.1852	73	90.7895				25.4633	89.6104	30.8378	98.5714				48.652	60	63.435	73.4043	55.008	87.3418				63.435	73.4043
43	76.9231	73	92.1053	63	87.5		20.556	83.3333	31.6075	100	20.0952	87.5		57.4	86.4198	73	92.1053				26.9522	90.9091	31.6075	100				48.991	60.8696	64.093	74.4681	55.008	88.6076				64.093	74.4681
44	78.022	80	93.4211	68	88.75		21.413	84.5238			20.7941	88.75		58.6	87.6543	80	93.4211				28.1786	92.2078						49.086	61.7391	64.983	75.5319	55.981	89.8734				64.983	75.5319
44	79.1209	84	94.7368	68	90		21.8014	85.7143			22.3406	90		59.5	88.8889	84	94.7368				28.393	93.5065						50.774	62.6087	65.772	76.5957	55.981	91.1392				65.772	76.5957
44	80.2198	84	96.0526	70	91.25		23.0513	86.9048			22.3406	91.25		60	90.1235	84	96.0526				28.6105	94.8052						50.774	63.4783	66.114	77.6596	57.381	92.4051				66.114	77.6596
44	81.3187	105	97.3684	70	92.5		24.444	88.0952			22.6199	92.5		60.1	91.358	105	97.3684				28.6105	96.1039						51.927	64.3478	66.371	78.7234	59.036	93.6709				66.371	78.7234
44	82.4176	114	98.6842	79	93.75		25.1148	89.2857			22.9058	93.75		60.8	92.5926	114	98.6842				30.1013	97.4026						52.046	65.2174	67.109	79.7872	59.036	94.9367				67.109	79.7872
44	83.5165	116	100	81	95		25.4633	90.4762			23.0513	95		60.9	93.8272	116	100				34.2869	98.7013						52.224	66.087	67.38	80.8511	61.631	96.2025				67.38	80.8511
45	84.6154			82	96.25		27.3499	91.6667			24.7751	96.25		62.4	95.0617						34.7778	100						52.352	66.9565	67.788	81.9149	63.435	97.4684				67.788	81.9149
45	85.7143			84	97.5		27.3499	92.8571			25.821	97.5		63.2	96.2963													53.746	67.8261	68.199	82.9787	63.435	98.7342				68.199	82.9787
50	86.8132			85	98.75		28.6105	94.0476			26.5651	98.75		68.3	97.5309													53.924	68.6957	68.199	84.0426	76.866	100				68.199	84.0426
51	87.9121			93	100		29.3961	95.2381			29.9816	100		78.1	98.7654													54.246	69.5652	68.819	85.1064						68.819	85.1064
53	89.011						32.4123	96.4286						84.2	100													55.654	70.4348	68.908	86.1702						68.908	86.1702
53	90.1099						32.4123	97.619																				55.784	71.3043	69.027	87.234						69.027	87.234
54	91.2088						32.4123	98.8095																				55.981	72.1739	69.444	88.2979						69.444	88.2979
55	92.3077						35.5377	100																				56.121	73.0435	70.123	89.3617						70.123	89.3617
55	93.4066																											56.31	73.913	70.346	90.4255						70.346	90.4255
56	94.5055																											57.995	74.7826	70.346	91.4894						70.346	91.4894
57	95.6044																											58.201	75.6522	70.478	92.5532						70.478	92.5532
58	96.7033																											58.201	76.5217	70.942	93.617						70.942	93.617
59	97.8022																											58.339	77.3913	71.35	94.6809						71.35	94.6809
68	98.9011																											58.392	78.2609	71.565	95.7447						71.565	95.7447
70	100																											59.036	79.1304	72.429	96.8085						72.429	96.8085
																												59.036	80	72.553	97.8723						72.553	97.8723
																												59.744	80.8696	74.476	98.9362						74.476	98.9362
																												60.945	81.7391	74.713	100						74.713	100
																												61.189	82.6087
																												61.39	83.4783
																												61.631	84.3478
																												62.14	85.2174
																												63.048	86.087
																												63.146	86.9565
																												64.359	87.8261
																												64.537	88.6957
																												64.537	89.5652
																												65.772	90.4348
																												66.975	91.3043
																												67.38	92.1739
																												68.587	93.0435
																												70.346	93.913
																												70.665	94.7826
																												70.71	95.6522
																												70.71	96.5217
																												71.996	97.3913
																												72.255	98.2609
																												73.301	99.1304
																												75.069	100

## Sheet: Figure 6
Figure 6c			Figure 6g
Ctrl	RNAiCA 30°C		Ctrl	dsh1	CycAC8LR1:hari
1.776	4.633		1.31	1.96	1.73
1.7053	4.0689		1.42	3.44	2.41
1.1601	2.0779		1.93	1.62	1.62
1.0459	3.1967		1.6	2.52	4.24
	3.1931		1.77	3.46	5.07
	1.3744		3.2	1.12	3.33
			1.73	0.83	1.72
			1.06	2.09	1.34
			1.25	1.58	1.99
			1.07	4.15	1.66
			1.41		2.77
			1.29		1.93

## Sheet: Figure S7
Figure S7a					Figue S7b					Figure S7c
Ctrl		C8LR1/hari			Ctrl		C8LR1/hari			Ctrl		C8LR1/hari
x	y	x	y		x	y	x	y		x	y	x	y
-35	0.78125	-126.7	1.75439		0	1.19048	5.1479	2.77778		9	0	5.14788	18
-32	1.5625	-124	3.50877		0	2.38095	6.953	5.55556		12	0	6.95296	15
-32	2.34375	-123	5.26316		0	3.57143	14.036	8.33333		9	0	12.6651	9
-27	3.125	-102.8	7.01754		0	4.7619	15.524	11.1111		9	0	12.8043	18
-24	3.90625	-95.2	8.77193		0.72522	5.95238	15.803	13.8889		9	0.725224	14.0362	15
-20	4.6875	-89.9	10.5263		5.886	7.14286	15.803	16.6667		12	5.88599	15.5241	21
-16	5.46875	-83.3	12.2807		5.886	8.33333	16.39	19.4444		12	5.88599	15.8025	18
-14.5	6.25	-76.2	14.0351		5.9469	9.52381	17.186	22.2222		12	5.94686	15.8025	15
-13	7.03125	-72.2	15.7895		6.2034	10.7143	18.628	25		9	6.20345	16.3895	24
-10	7.8125	-57	17.5439		6.2034	11.9048	18.825	27.7778		12	6.20345	17.1857	18
-8	8.59375	-54.6	19.2982		6.2711	13.0952	19.335	30.5556		9	6.55695	18.6279	18
-7	9.375	-51.3	21.0526		6.5569	14.2857	20.323	33.3333		9	6.63251	18.8247	18
-6.4	10.1562	-48.4	22.807		6.6325	15.4762	22.001	36.1111		12	6.70984	19.3348	15
3	10.9375	-47.4	24.5614		6.7098	16.6667	22.203	38.8889		12	6.78897	20.3231	12
3	11.7188	-38	26.3158		6.789	17.8571	23.499	41.6667		12	6.86999	21.8014	12
4.7	12.5	-27.3	28.0702		6.87	19.0476	25.463	44.4444		12	7.21426	22.0007	12
5	13.2812	-24.5	29.8246		7.2143	20.2381	27.35	47.2222		9	7.30576	22.2035	21
5	14.0625	-20.2	31.5789		7.2143	21.4286	27.759	50		12	7.30576	23.4986	21
5	14.8438	-19	33.3333		7.3058	22.619	28.393	52.7778		12	7.39959	24.6916	9
6	15.625	-18.7	35.0877		7.3058	23.8095	28.787	55.5556		12	7.49586	25.4633	15
6	16.4062	-16.2	36.8421		7.3996	25	29.604	58.3333		9	7.69605	27.3499	18
7	17.1875	-14.3	38.5965		7.4959	26.1905	30.964	61.1111		9	7.90716	27.7585	18
7	17.9688	-13	40.3509		7.6961	27.381	33.111	63.8889		9	8.36589	28.393	18
8	18.75	-7.9	42.1053		7.8002	28.5714	34.136	66.6667		12	8.48894	28.7866	15
8	19.5312	-7.9	43.8596		7.9072	29.7619	34.902	69.4444		9	8.74616	29.6045	18
9	20.3125	-6	45.614		8.1301	30.9524	36.733	72.2222		9	8.74616	30.9638	15
9	21.0938	2.8	47.3684		8.3659	32.1429	40.4	75		12	9.16235	31.6864	12
10	21.875	6	49.1228		8.4889	33.3333	43.877	77.7778		15	9.16235	32.0054	21
10	22.6562	7	50.8772		8.7462	34.5238	44.061	80.5556		12	9.30994	32.9977	18
11	23.4375	9.3	52.6316		8.7462	35.7143	44.526	83.3333		9	9.46232	33.1113	18
11	24.2188	12	54.386		8.8807	36.9048	45	86.1111		12	9.95063	34.1359	15
11	25	15	56.1404		8.8807	38.0952	45.725	88.8889		9	9.95063	34.9025	24
11	25.7812	15.7	57.8947		9.1623	39.2857	50.763	91.6667		12	11.0937	36.7328	21
11	26.5625	16.1	59.6491		9.1623	40.4762	56.121	94.4444		9	11.3099	40.3999	21
12	27.3438	17.3	61.4035		9.1623	41.6667	56.31	97.2222		15	11.4212	41.4237	18
12	28.125	18	63.1579		9.3099	42.8571	68.199	100		9	11.7683	44.5265	12
12	28.9062	19	64.9123		9.4623	44.0476				15	12.0115	45	12
12	29.6875	25	66.6667		9.9506	45.2381				12	12.1368	45.7252	18
12	30.4688	27.5	68.4211		9.9506	46.4286				9	12.2648	46.6847	12
14	31.25	27.8	70.1754		11.094	47.619				12	12.2648	50.7626	9
14	32.0312	28	71.9298		11.31	48.8095				12	12.8043	52.5238	15
15	32.8125	28.1	73.6842		11.31	50				9	12.8043	56.3099	15
16	33.5938	31.4	75.4386		11.421	51.1905				15	13.707	62.9784	18
16	34.375	32.3	77.193		11.535	52.381				9	14.0362	68.1986	21
17	35.1562	34.3	78.9474		11.768	53.5714				12	14.3814
17	35.9375	42.9	80.7018		12.011	54.7619				9	14.7436
17.5	36.7188	43.4	82.4561		12.137	55.9524				9	15.124
18	37.5	45.4	84.2105		12.265	57.1429				12	19.2307
20	38.2812	51.4	85.9649		12.265	58.3333				9	19.6538
20	39.0625	57	87.7193		12.265	59.5238				12	20.556
22	39.8438	57.3	89.4737		12.804	60.7143				9	21.0375
22	40.625	64.1	91.2281		12.804	61.9048				12	22.2035
22	41.4062	76	92.9825		13.092	63.0952				15	24.7751
22	42.1875	119	94.7368		13.392	64.2857				12	24.9439
23	42.9688	149	96.4912		13.707	65.4762				12	27.7585
23	43.75	155	98.2456		14.036	66.6667
24	44.5312	157	100		14.381	67.8571
24	45.3125				14.744	69.0476
25	46.0938				15.124	70.2381
25	46.875				15.322	71.4286
25	47.6562				17.613	72.619
26	48.4375				17.613	73.8095
26	49.2188				18.153	75
26	50				18.435	76.1905
27	50.7812				19.231	77.381
27	51.5625				19.654	78.5714
27	52.3438				19.654	79.7619
28	53.125				19.983	80.9524
28	53.9062				20.323	82.1429
29	54.6875				20.556	83.3333
29	55.4688				20.674	84.5238
29	56.25				20.674	85.7143
30	57.0312				20.674	86.9048
30	57.8125				21.038	88.0952
30	58.5938				21.038	89.2857
31	59.375				21.413	90.4762
31	60.1562				22.203	91.6667
31	60.9375				22.62	92.8571
32	61.7188				24.775	94.0476
32	62.5				24.944	95.2381
33	63.2812				24.944	96.4286
33	64.0625				24.944	97.619
33	64.8438				27.759	98.8095
34	65.625				27.759	100
34	66.4062
34	67.1875
36	67.9688
36	68.75
38	69.5312
39	70.3125
39	71.0938
39	71.875
39	72.6562
40	73.4375
40	74.2188
40	75
40	75.7812
41	76.5625
42	77.3438
42	78.125
44	78.9062
44	79.6875
45	80.4688
45	81.25
46	82.0312
48	82.8125
48	83.5938
49	84.375
49	85.1562
49	85.9375
49	86.7188
50	87.5
50	88.2812
52	89.0625
52	89.8438
52	90.625
53	91.4062
53	92.1875
55	92.9688
55	93.75
55	94.5312
56	95.3125
57	96.0938
58	96.875
59	97.6562
63	98.4375
70	99.2188
104	100

## Sheet: Figure S8
Figure S8a			Figure S8b			Figure S8c			Figure S8d			Figure S8e			Figure S8f			Figure S8g			Figure S8h			Figure S8i
pIPON-CA			pIPH-CA			pIC8LR1/+			pIPON-CA;CycAC8LR1/+			pIIbctrl			pIIbPON-CA			pIIbPH-CA			pICycAC8LR1/+			pIPONCA;CycAC8LR1/+
x	y		x	y		x	y		x	y		x	y		x	y		x	y		x	y		x	y
21	-17.1857		15	-10.4915		15	-9.46232		18	-13.0919		9	39.8056		18	21.2626		15	16.8584		18	39.8056		15	32.0054
15	-12.8043		12	5.01311		18	-9.01932		18	4.72445		15	12.8043		21	36.8653		18	16.8584		15	26.5651		15	32.9977
15	-12.0115		15	5.19443		18	-8.24632		18	5.05725		9	16.8584		18	29.0454		18	17.6126		15	28.0725		12	33.1113
15	-12.0115		18	5.19443		12	-5.54532		18	5.44033		12	19.3348		18	14.5603		15	17.6126		18	28.7203		15	36.7328
15	-8.1301		12	5.19443		18	-5.38931		24	5.76789		12	19.3348		21	21.1838		9	17.8787		12	30.9638		30	38.8845
12	-5.88599		15	5.33924		15	-5.29008		24	6.20345		9	21.2864		18	19.7579		9	18.4349		15	33.6901		27	39.8056
12	5.19443		18	5.33924		18	-4.96974		27	6.70984		12	21.8014		18	28.1148		15	23.4986		12	34.1359		24	40.2799
15	5.24182		18	5.44033		18	0		24	7.21426		12	23.1986		21	25.8532		12	23.4986		12	34.1359		18	40.6013
12	5.38931		15	5.49232		15	0		27	7.39959		12	23.8059		21	19.3348		12	24.7751		12	35.263		12	40.7636
18	5.38931		15	5.71059		15	0		18	7.59464		12	25.4633		15	22.884		15	26.5651		15	37.5686		30	41.0091
18	5.44033		15	5.76789		15	0		24	8.36589		15	25.4633		15	22.884		12	27.1497		12	38.2902		18	41.4237
21	5.49232		15	5.82634		15	0		24	9.01932		15	25.821		15	22.884		18	27.3499		9	39.8056		18	41.7603
15	5.54532		21	5.82634		15	0		21	10.9887		15	26.5651		18	25.8532		12	29.9816		12	43.3317		18	44.5937
18	5.71059		15	5.82634		15	0		21	10.9887		12	26.5651		15	23.8059		21	30.1013		12	43.3317		18	44.5937
12	5.71059		12	5.88599		15	0		18	11.0937		12	28.7203		18	23.9625		12	31.2184		9	43.8767		30	45
15	5.71059		15	5.94686		15	0		21	11.3099		9	29.0546		18	13.2883		12	32.0054		12	45.5787		18	45.3603
15	5.94686		12	5.94686		18	3.9725		18	12.2648		15	29.9816		21	26.9522		12	33.6901		12	46.4688		18	45.8303
15	6.07246		12	6.13726		18	5.38931		18	14.2645		12	30.4655		18	27.1497		18	33.6901		15	46.9749		15	45.971
15	6.95296		18	6.27108		15	5.49232		27	14.9314		15	30.4655		15	13.472		12	34.1359		12	49.3987		21	46.1691
12	6.95296		15	6.27108		15	5.49232		18	15.124		12	30.8378		12	29.0546		12	34.2869		12	49.6355		21	46.4688
15	7.03794		15	6.27108		15	5.94686		21	15.5241		12	30.9638		18	29.5115		15	34.2869		15	49.9697		27	47.4896
18	7.21426		18	6.48307		15	6.00901		15	16.0908		12	30.9638		12	29.9816		15	34.5923		6	50.6482		15	47.4896
18	9.54038		18	6.48307		12	6.07246		27	16.3895		15	31.6075		15	30.4655		15	35.0594		15	51.3402		27	48.0128
9	9.95063		15	6.86999		18	6.34019		18	16.8584		15	32.0054		15	30.9638		15	35.0594		9	52.3524		15	49.4512
9	10.4915		12	7.21426		15	6.34019		21	17.354		24	32.0054		18	32.0054		15	35.5377		15	56.9761		21	49.9697
18	10.6849		15	7.30576		18	6.41084		24	18.2459		18	32.4123		12	34.9025		15	36.0274		15	57.6526		21	50.3558
12	11.5346		12	7.59464		12	6.48307		21	18.4349		12	32.55		24	35.0594		9	36.5289		15	59.6419		21	50.9061
12	11.5346		18	7.80019		15	6.55695		21	18.8247		18	33.6901		15	36.0274		15	36.8699		12	60.4612		21	51.3402
12	12.0115		12	8.36589		12	6.63251		21	21.0375		21	34.1359		15	36.8699		18	37.0425		9	60.7512		21	52.0458
15	12.5288		15	8.74616		12	6.78897		18	21.8014		12	34.5923		21	37.5686		15	37.5686		18	61.1892		27	52.2243
15	13.707		18	9.78241		15	7.03794		21	22.3406		15	35.5377		15	38.1076		15	38.6598		12	61.9275		9	52.8691
18	13.707		15	10.214		15	7.12502		21	23.0513		18	37.1467		15	38.2902		18	39.2257		12	62.5256		27	53.1301
15	14.3814		12	10.3048		18	10.5873		21	23.4986		12	37.5686		15	38.8845		15	39.2257		12	63.4349		15	53.1301
15	14.9314		18	10.5873		15	10.7843		24	23.9625		12	37.5686		15	39.8056		18	39.8056		12	64.0935		33	55.008
12	14.9314		9	10.5873		12	10.8855		21	24.201		9	37.5686		18	39.8056		15	39.8056		15	65.7723		21	56.1215
18	15.2551		15	11.2008		15	11.0937		21	24.6916		18	37.9265		12	41.0091		12	40.6013		12	68.1986		21	56.5752
15	16.1645		12	11.3099		18	11.0937		24	24.7751		9	38.1076		15	41.4237		12	41.0091		12	78.6901		21	56.6894
15	17.0205		12	11.4212		15	11.3099		18	26.0033		9	39.2257		24	41.4237		15	41.5434					15	56.7934
15	17.354		15	11.8887		15	11.5346		21	26.1139		21	39.2257		15	42.93		24	41.6335					21	57.4825
21	17.354		15	12.1368		15	11.6503		27	26.7961		18	39.8056		12	43.1524		24	42.7974					18	58.1092
18	17.354		15	12.1368		12	11.7683		24	26.8544		9	40.6013		15	44.0608		12	43.1524					48	58.2011
12	17.6126		15	12.5288		12	12.1368		18	26.9522		12	40.7636		12	44.4327		21	43.3317					18	58.5704
21	18.2459		12	12.5288		15	12.2648		18	29.3272		9	41.4237		30	45		18	43.3317					30	59.0362
15	18.4349		18	12.8043		15	12.5288		24	29.9816		15	41.7603		27	46.7715		12	43.6028					30	59.0362
21	19.8722		12	13.2405		15	13.0919		21	33.9862		12	42.2737		18	47.2312		12	44.0608					18	59.0362
21	21.6055		15	13.2405		12	13.3925		30	35.5377		15	42.2737		15	47.3859		12	44.4327					24	60.2551
21	26.5651		12	13.3925		12	13.707		21	37.5686		9	42.2737		15	48.0128		12	45					27	60.2551
18	36.5289		12	13.707		15	14.5603		24	44.4327		21	42.7094		21	49.9697		15	45.5787					27	62.5256
			12	14.2068		15	14.7436					9	42.93		36	50.4774		12	45.7252					21	65.2976
			12	14.2068		15	15.6621					18	42.93		21	51.9272		12	45.971					18	65.5081
			15	14.3814		15	15.6621					12	43.6028		30	52.0458		21	46.4688					24	66.0375
			12	14.5603		21	15.732					15	44.0608		15	52.2243		12	46.7715					21	67.751
			15	14.5603		15	16.6208					24	44.2927		27	53.7462		15	47.3859					18	68.1986
			12	14.7436		18	17.1857					18	44.4327		15	54.0579		12	50.6482					18	68.7495
			18	14.9951		15	17.1857					12	45		27	54.4623		12	50.6482					21	68.9077
			15	15.6621		12	18.4349					12	45.4815		21	55.008		21	51.3402					18	69.8637
			15	15.6621		15	18.7258					27	45.5787		21	56.4755		15	52.0458					27	70.3462
			12	15.9454		15	19.0256					9	45.5787		24	56.5752		15	52.0458					18	71.811
			12	17.1027		18	19.6538					18	45.7252		21	56.9761		21	53.4986					27	77.125
			12	17.1027		15	19.9831					9	45.971		36	58.5125		15	54.2461					21	78.6901
			15	19.9831		12	20.3231					18	46.4688		6	59.0362		18	55.008
			12	20.0952		15	21.0375					21	46.4688		24	59.0362		18	55.008
			15	20.7941		15	22.6199					18	48.0128		21	59.5658		18	55.9807
			15	22.3406		12	23.0513					15	48.0128		21	59.6419		15	55.9807
			9	22.6199		12	23.1986					24	48.0128		15	59.7436		18	57.3808
			12	22.9058		12	23.1986					18	48.0128		24	61.1892		21	59.0362
			9	23.0513		12	24.121					15	48.6522		24	61.9275		12	61.631
			24	24.7751		15	24.444					15	49.0856		21	63.4349		12	63.4349
			12	25.821		12	25.4633					12	51.9272		21	64.0935		15	63.4349
			15	26.5651		12	26.9522					12	52.0458		27	64.9831		21	76.866
			12	29.9816		12	28.1786					12	52.2243		18	65.7723
						15	28.393					21	52.3524		21	66.3706
						15	28.6105					18	53.7462		21	67.1094
						12	28.6105					18	53.924		24	68.8187
						15	30.1013					12	54.2461		21	68.9077
						18	34.2869					21	55.6539		24	69.0265
						15	34.7778					15	55.9807		21	70.3462
												18	56.1215		27	70.3462
												15	57.9946		21	70.4783
												12	58.2011		24	71.3505
												21	58.3392		24	72.4287
												12	59.0362
												24	59.0362
												21	59.7436
												18	61.1892
												15	61.631
												18	62.1403
												9	64.359
												12	65.7723
												12	67.3801
												18	70.71
												24	70.71
												21	71.9958
												15	72.2553
												9	73.3008
												15	75.0686
												21	76.866
